# Supplementary material for: Developing a Hybrid Neuro-Fuzzy Method to Predict Carbon Dioxide (CO2) Permeability in Mixed Matrix Membranes Containing SAPO-34 Zeolite
Source: Membranes (Basel). 2022 Nov 16;12(11):1147. doi: 10.3390/membranes12111147 (PMC9699495; doi:10.3390/membranes12111147)
Supplement: Supplementary file 1 [file membranes-12-01147-s001.zip]

Archive with 1 entries (1 files):
- membranes-2013844-supplementary.xlsx
