# Supplementary material for: Developing a Hybrid Neuro-Fuzzy Method to Predict Carbon Dioxide (CO2) Permeability in Mixed Matrix Membranes Containing SAPO-34 Zeolite
Source: Membranes (Basel). 2022 Nov 16;12(11):1147. doi: 10.3390/membranes12111147 (PMC9699495; doi:10.3390/membranes12111147)
Supplement: Supplementary file 1 [file membranes-12-01147-s001.zip › membranes-2013844-supplementary.xlsx]

## Sheet: Table S1. data
Filler	Substrate	Filler dosage (wt%)	Temperature (K)	Pressure (MPa)	CO2 perm (barrer)	Reference
Nothing	Pebax 1657	0	308	0.0989848	102.113	24
Nothing	Pebax 1657	0	308	0.300761	105.634	24
Nothing	Pebax 1657	0	308	0.502538	107.746	24
Nothing	Pebax 1657	0	308	0.700508	110.563	24
Nothing	Pebax 1657	0	308	0.902284	113.38	24
Nothing	Pebax 1657	0	308	1.10406	116.197	24
Nothing	Pebax 1657	0	308	1.30203	119.014	24
Nothing	Pebax 1657	0	308	1.5	122.535	24
SAPO-34	Pebax 1657	23	308	0.102792	126.761	24
SAPO-34	Pebax 1657	23	308	0.300761	130.986	24
SAPO-34	Pebax 1657	23	308	0.502538	133.803	24
SAPO-34	Pebax 1657	23	308	0.704315	135.211	24
SAPO-34	Pebax 1657	23	308	0.902284	138.028	24
SAPO-34	Pebax 1657	23	308	1.10406	141.549	24
SAPO-34	Pebax 1657	23	308	1.30203	143.662	24
SAPO-34	Pebax 1657	23	308	1.5	146.479	24
Nothing	Pebax 1657	0	394.443	0.7	218.991	24
Nothing	Pebax 1657	0	361.242	0.7	189.058	24
Nothing	Pebax 1657	0	331.699	0.7	163.217	24
Nothing	Pebax 1657	0	305.102	0.7	134.171	24
Nothing	Pebax 1657	0	280.949	0.7	110.294	24
SAPO-34	Pebax 1657	23	393.448	0.7	273.005	24
SAPO-34	Pebax 1657	23	354.988	0.7	241.534	24
SAPO-34	Pebax 1657	23	321.712	0.7	203.475	24
SAPO-34	Pebax 1657	23	292.486	0.7	167.265	24
SAPO-34	Pebax 1657	23	266.527	0.7	137.498	24
Nothing	Pebax 1657	0	308	0.7	100	24
SAPO-34	Pebax 1657	9	308	0.7	92.4812	24
SAPO-34	Pebax 1657	23	308	0.7	126.316	24
SAPO-34	Pebax 1657	33	308	0.7	248.496	24
SAPO-34	Pebax 1657	50	308	0.7	336.842	24
Nothing	Polyethersulfone	0	298	0.5	0.6543	25
SAPO-34	Polyethersulfone	10	298	0.5	7.74675	25
SAPO-34	Polyethersulfone	20	298	0.5	11.7126	25
SAPO-34	Polyethersulfone	30	298	0.5	29.1519	25
SAPO-34	Polyethersulfone	40	298	0.5	74.3899	25
SAPO-34	Polyethersulfone	30	298	0.1	44.2566	25
SAPO-34	Polyethersulfone	30	298	0.2	46.2865	25
SAPO-34	Polyethersulfone	30	298	0.3	47.781	25
SAPO-34	Polyethersulfone	30	298	0.4	51.4359	25
SAPO-34	Polyethersulfone	30	298	0.5	55.305	25
Nothing	Polyurethane	0	298	0.6	26.3363	26
Nothing	Polyurethane	0	298	0.8	27.1546	26
Nothing	Polyurethane	0	298	1	28.527	26
Nothing	Polyurethane	0	298	1.2	30.048	26
SAPO-34	Polyurethane	5	298	0.6	26.3363	26
SAPO-34	Polyurethane	5	298	0.8	27.1546	26
SAPO-34	Polyurethane	5	298	1	28.527	26
SAPO-34	Polyurethane	5	298	1.2	29.41	26
SAPO-34	Polyurethane	10	298	0.6	25.6313	26
SAPO-34	Polyurethane	10	298	0.8	26.7517	26
SAPO-34	Polyurethane	10	298	1	27.4191	26
SAPO-34	Polyurethane	10	298	1.2	28.43	26
SAPO-34	Polyurethane	20	298	0.6	24.4226	26
SAPO-34	Polyurethane	20	298	0.8	25.4927	26
SAPO-34	Polyurethane	20	298	1	26.8651	26
SAPO-34	Polyurethane	20	298	1.2	28.71	26
Nothing	Matrimid 5218	0	308	1	4.45	27
SAPO-34	Matrimid 5218	2	308	1	4.53	27
SAPO-34	Matrimid 5218	5	308	1	4.65	27
SAPO-34	Matrimid 5218	10	308	1	5.29	27
SAPO-34	Matrimid 5218	15	308	1	5.93	27
SAPO-34	Matrimid 5218	20	308	1	6.9	27
Nothing	Polysulfone	0	298	0.348	0.191487	28
SAPO-34	Polysulfone	5	298	0.348	1.52381	28
SAPO-34	Polysulfone	10	298	0.348	2.38655	28
SAPO-34	Polysulfone	20	298	0.348	1.49025	28
SAPO-34	Polysulfone	30	298	0.348	2.11438	28
SAPO-34	Polyethersulfone	20	298	1	1.60197	29
SAPO-34	Polyethersulfone	20	298	1.5	1.05853	29
SAPO-34	Polyethersulfone	20	298	2	0.788106	29
SAPO-34	Polyethersulfone	20	298	2.5	0.578309	29
SAPO-34	Polyethersulfone	20	298	3	0.479725	29
Nothing	Pebax 1074	0	298	0.4	118.182	30
SAPO-34	Pebax 1074	5	298	0.4	121.591	30
SAPO-34	Pebax 1074	10	298	0.4	131.818	30
SAPO-34	Pebax 1074	20	298	0.4	152.841	30
SAPO-34	Pebax 1074	30	298	0.4	156.818	30
Nothing	Pebax 1074	0	298	0.8	139.205	30
SAPO-34	Pebax 1074	5	298	0.8	140.909	30
SAPO-34	Pebax 1074	10	298	0.8	155.682	30
SAPO-34	Pebax 1074	20	298	0.8	177.273	30
SAPO-34	Pebax 1074	30	298	0.8	180.682	30
Nothing	Pebax 1074	0	298	1.2	154.545	30
SAPO-34	Pebax 1074	5	298	1.2	155.682	30
SAPO-34	Pebax 1074	10	298	1.2	168.182	30
SAPO-34	Pebax 1074	20	298	1.2	189.773	30
SAPO-34	Pebax 1074	30	298	1.2	198.864	30
Nothing	Pebax 1074	0	298	1.6	169.886	30
SAPO-34	Pebax 1074	5	298	1.6	172.159	30
SAPO-34	Pebax 1074	10	298	1.6	189.773	30
SAPO-34	Pebax 1074	20	298	1.6	218.182	30
SAPO-34	Pebax 1074	30	298	1.6	223.864	30
Nothing	Pebax 1074	0	298	2	190.341	30
SAPO-34	Pebax 1074	5	298	2	193.75	30
SAPO-34	Pebax 1074	10	298	2	205.114	30
SAPO-34	Pebax 1074	20	298	2	239.205	30
SAPO-34	Pebax 1074	30	298	2	240.909	30
Nothing	Pebax 1074	0	298	2.4	210.795	30
SAPO-34	Pebax 1074	5	298	2.4	211.364	30
SAPO-34	Pebax 1074	10	298	2.4	218.75	30
SAPO-34	Pebax 1074	20	298	2.4	249.432	30
SAPO-34	Pebax 1074	30	298	2.4	250	30
